# Supplementary material for: Two-Year Study on the Intra-Individual Dynamics of Gut Microbiota and Short-Chain Fatty Acids Profiles in Healthy Adults
Source: Microorganisms. 2024 Aug 20;12(8):1712. doi: 10.3390/microorganisms12081712 (PMC11357285; doi:10.3390/microorganisms12081712)
Supplement: Supplementary file 1 [file microorganisms-12-01712-s001.zip]

Archive with 4 entries (4 files):
- microorganisms-3144091-Table S1.pdf
- microorganisms-3144091-Table S2.pdf
- microorganisms-3144091-Table S3.pdf
- microorganisms-3144091-Table S4.pdf
